# Supplementary material for: Effects of Cannabis Legalization on Road Safety: A Literature Review
Source: Int J Environ Res Public Health. 2023 Mar 6;20(5):4655. doi: 10.3390/ijerph20054655 (PMC10001957; doi:10.3390/ijerph20054655)
Supplement: Supplementary file 1 [file ijerph-20-04655-s001.zip]

Archive with 1 entries (1 files):
- ijerph-2041015-Table S1.pdf
